# Supplementary material for: Intermediate-state-trapped mutants pinpoint G protein-coupled receptor conformational allostery
Source: Nat Commun. 2023 Mar 10;14:1325. doi: 10.1038/s41467-023-36971-6 (PMC10006191; doi:10.1038/s41467-023-36971-6)
Supplement: Supplementary file 4 — Source Data [file 41467_2023_36971_MOESM4_ESM.xlsx]

## Sheet: Fig. 2d
	Figure 2d: Population distributions of each conformational states in different conformation-biased mutants and WT*
	WT*
	S	ppm	Height	Width(Hz)	Area	Area (%)	Error (%)
	1	-60.568	0.44	61.1	21.696	2.71872	1.95011
	2	-61.16	1.13	163.6	148.976	18.6682
	3	-61.615	1.91	150.6	230.973	28.9432
	4	-61.85	2.06	181.3	299.957	37.5876
	5	-61.95	0.8	150.1	96.42	12.0824
	R291AR293A
	S	ppm	Height	Width(Hz)	Area	Area (%)	Error (%)
	2	-61.16	0.29	141.3	33.041	6.3853	1.69085
	3	-61.615	2.07	185.7	309.19	59.7522
	4	-61.85	0.49	140.9	55.933	10.8093
	5	-61.95	1.15	129.2	119.29	23.0533
	R291A
	S	ppm	Height	Width(Hz)	Area	Area (%)	Error (%)
	1	-60.568	0.23	80	14.854	4.03845	2.70611
	4	-61.85	2.91	151.3	352.96	95.9615
	R293A
	S	ppm	Height	Width(Hz)	Area	Area (%)	Error (%)
	2	-61.16	0.95	153.8	117.009	28.1163	3.23267
	3	-61.615	0.9	110	79.493	19.1015
	4	-61.85	1.05	175.5	147.932	35.5468
	5	-61.95	0.8	111.7	71.727	17.2354
	WT*_Gαsβγ
	S	ppm	Height	Width(Hz)	Area	Area (%)	Error (%)
	3	-61.615	0.46	100	37.152	19.0054	4.6218
	4	-61.85	0.35	100.8	28.328	14.4914
	5	-61.95	1.25	130	130.481	66.7487

## Sheet: Fig.4c
	Figure 4c: Sequence-based alignment depicting 7.56/8.48-6.32 in different GPCRs
		TM6							TM7				H8
	Generic Residue	30	31	32	33	34	35		54	55	56		47	48	49	50
	Numbers
	5ht1a_human	E	R	K	T	V	K	…	A	Y	F	…	N	K	D	F
	5ht1b_human	E	R	K	A	T	K	…	T	M	S	…	N	E	D	F
	5ht1d_human	E	R	K	A	T	K	…	T	V	F	…	N	E	E	F
	5ht1e_human	E	R	K	A	A	R	…	T	S	F	…	N	E	D	F
	5ht1f_human	E	R	K	A	A	T	…	T	I	F	…	N	E	D	F
	5ht2a_human	E	Q	K	A	C	K	…	T	L	F	…	N	K	T	Y
	5ht2b_human	E	Q	R	A	S	K	…	T	L	F	…	N	K	T	F
	5ht2c_human	E	R	K	A	S	K	…	T	L	F	…	N	K	I	Y
	5ht4r_human	E	T	K	A	A	K	…	A	F	L	…	N	K	S	F
	5ht5a_human	E	Q	R	A	A	L	…	T	A	F	…	N	K	N	Y
	5ht6r_human	A	L	K	A	S	L	…	P	L	F	…	M	R	D	F
	5ht7r_human	E	Q	K	A	A	T	…	A	F	F	…	N	R	D	L
	aa1r_human	E	L	K	I	A	K	…	A	F	R	…	I	Q	K	F
	aa2ar_human	E	V	H	A	A	K	…	A	Y	R	…	I	R	E	F
	aa2br_human	E	I	H	A	A	K	…	A	Y	R	…	N	R	D	F
	aa3r_human	E	F	K	T	A	K	…	A	Y	K	…	I	K	K	F
	ackr1_human	_	_	_	_	P	G	…	A	L	F	…	C	H	Q	A
	ackr2_human	Q	G	R	A	L	K	…	A	F	S	…	S	H	R	F
	ackr3_human	K	H	S	S	R	K	…	S	F	I	…	N	R	N	Y
	ackr4_human	I	S	R	P	L	K	…	V	F	M	…	G	A	S	F
	acm1_human	E	K	K	A	A	R	…	A	L	C	…	N	K	A	F
	acm2_human	E	K	K	V	T	R	…	A	L	C	…	N	A	T	F
	acm3_human	E	K	K	A	A	Q	…	A	L	C	…	N	K	T	F
	acm4_human	E	R	K	V	T	R	…	A	L	C	…	N	A	T	F
	acm5_human	E	R	K	A	A	Q	…	A	L	C	…	N	R	T	F
	acthr_human	N	M	K	G	A	I	…	A	F	R	…	S	P	E	L
	ada1a_human	E	K	K	A	A	K	…	P	C	S	…	S	Q	E	F
	ada1b_human	E	K	K	A	A	K	…	P	C	S	…	S	K	E	F
	ada1d_human	E	K	K	A	A	K	…	P	C	S	…	S	R	E	F
	ada2a_human	E	K	R	F	T	F	…	T	I	F	…	N	H	D	F
	ada2b_human	E	K	R	F	T	F	…	T	I	F	…	N	Q	D	F
	ada2c_human	E	K	R	F	T	F	…	T	V	F	…	N	Q	D	F
	adrb1_human	E	Q	K	A	L	K	…	C	R	_	…	S	P	D	F
	adrb2_human	E	H	K	A	L	K	…	C	R	_	…	S	P	D	F
	adrb3_human	E	H	R	A	L	C	…	C	R	_	…	S	P	D	F
	agtr1_human	N	D	D	I	F	K	…	G	F	L	…	G	K	K	F
	agtr2_human	R	D	Q	V	L	K	…	C	F	V	…	G	N	R	F
	apj_human	R	R	R	L	L	S	…	A	F	F	…	D	P	R	F
	bkrb1_human	_	S	K	T	T	A	…	V	F	V	…	G	R	L	F
	bkrb2_human	E	R	R	A	T	V	…	V	I	V	…	G	K	R	F
	brs3_human	R	K	R	I	A	R	…	Y	W	L	…	S	K	S	F
	c3ar_human	_	S	K	T	F	R	…	A	L	L	…	G	K	D	F
	c5ar1_human	_	T	K	T	L	K	…	V	V	A	…	G	Q	G	F
	c5ar2_human	_	R	R	C	R	P	…	L	Y	F	…	G	R	A	Q
	cckar_human	K	K	R	V	I	R	…	C	F	M	…	N	K	R	F
	ccr1_human	K	S	K	A	V	R	…	A	F	V	…	G	E	R	F
	ccr10_human	R	R	R	A	L	R	…	A	F	L	…	G	L	R	F
	ccr2_human	R	H	R	A	V	R	…	A	F	V	…	G	E	K	F
	ccr3_human	K	Y	K	A	I	R	…	A	F	V	…	G	E	R	F
	ccr4_human	K	N	K	A	V	K	…	F	F	L	…	G	E	K	F
	ccr5_human	R	H	R	A	V	R	…	A	F	V	…	G	E	K	F
	ccr6_human	R	H	K	A	I	R	…	A	F	I	…	G	Q	K	F
	ccr7_human	R	N	K	A	I	K	…	A	F	I	…	G	V	K	F
	ccr8_human	K	T	K	A	I	R	…	A	F	V	…	G	E	K	F
	ccr9_human	K	H	K	A	L	K	…	V	F	V	…	G	E	R	F
	ccrl2_human	R	Y	S	L	F	K	…	A	F	L	…	D	G	T	F
	cltr1_human	S	H	K	K	A	I	…	F	F	S	…	G	G	N	F
	cltr2_human	S	H	R	K	A	L	…	Y	F	A	…	G	E	N	F
	cml1_human	T	K	K	P	F	K	…	V	F	M	…	G	Q	D	F
	cnr1_human	D	I	R	L	A	K	…	A	L	R	…	S	K	D	L
	cnr2_human	D	V	R	L	A	K	…	A	L	R	…	S	G	E	I
	cx3c1_human	K	A	K	A	I	K	…	A	F	A	…	G	E	K	F
	cxcr1_human	K	H	R	A	M	R	…	A	F	I	…	G	Q	N	F
	cxcr2_human	K	H	R	A	M	R	…	A	F	I	…	G	Q	K	F
	cxcr3_human	R	L	R	A	M	R	…	A	F	V	…	G	V	K	F
	cxcr4_human	K	R	K	A	L	K	…	A	F	L	…	G	A	K	F
	cxcr5_human	R	Q	K	A	V	R	…	T	F	A	…	G	V	K	F
	cxcr6_human	K	H	R	S	L	K	…	A	F	V	…	S	L	K	F
	drd1_human	E	T	K	V	L	K	…	A	F	_	…	N	A	D	F
	drd2_human	E	K	K	A	T	Q	…	T	T	F	…	N	I	E	F
	drd3_human	E	K	K	A	T	Q	…	T	T	F	…	N	I	E	F
	drd4_human	E	R	K	A	M	R	…	T	V	F	…	N	A	E	F
	drd5_human	E	T	K	V	L	K	…	A	F	_	…	N	A	D	F
	ednra_human	R	R	E	V	A	K	…	Y	F	V	…	S	K	K	F
	ednrb_human	R	R	E	V	A	K	…	Y	L	V	…	S	K	R	F
	ffar1_human	R	K	L	R	A	A	…	G	Y	L	…	G	R	G	P
	ffar2_human	R	R	R	R	A	V	…	Y	F	S	…	S	S	V	V
	ffar3_human	R	Q	R	R	V	A	…	Y	F	S	…	S	S	G	F
	ffar4_human	Q	D	F	R	L	F	…	N	M	T	…	L	C	R	N
	fpr1_human	_	S	R	P	L	R	…	V	F	M	…	G	Q	D	F
	fpr2_human	_	S	R	P	L	R	…	V	F	V	…	G	Q	D	F
	fpr3_human	S	S	R	P	L	R	…	V	F	M	…	G	R	N	F
	fshr_human	D	T	R	I	A	K	…	A	I	F	…	T	K	N	F
	g37l1_human	E	S	Q	L	N	S	…	L	C	I	…	C	R	P	L
	galr1_human	K	K	K	T	A	Q	…	A	F	L	…	S	E	N	F
	galr2_human	K	R	K	V	T	R	…	A	L	V	…	S	K	H	F
	galr3_human	T	G	R	A	G	R	…	A	L	A	…	S	R	H	F
	gasr_human	K	K	R	V	V	R	…	C	F	M	…	H	R	R	F
	ghsr_human	H	K	Q	T	V	K	…	N	I	M	…	S	K	K	Y
	gnrhr_human	R	L	K	T	L	K	…	G	Y	F	…	_	_	_	_
	gp101_human	Q	C	K	A	A	K	…	G	Y	M	…	H	K	T	I
	gp119_human	D	F	K	A	L	R	…	A	Y	W	…	Q	K	E	V
	gp132_human	K	A	K	V	K	H	…	V	L	A	…	T	D	H	S
	gp135_human	E	V	R	T	A	T	…	A	I	_	…	N	P	N	I
	gp139_human	T	G	K	T	T	A	…	C	F	I	…	S	K	R	F
	gp141_human	E	F	W	A	Q	L	…	V	F	G	…	S	H	W	F
	gp142_human	V	G	K	S	T	A	…	C	F	V	…	S	K	T	F
	gp146_human	E	P	S	A	H	R	…	R	Y	M	…	N	Q	S	F
	gp148_human	A	R	G	T	L	L	…	R	A	M	…	T	Y	L	Y
	gp149_human	S	V	A	Q	K	R	…	L	S	K	…	R	W	T	H
	gp150_human	K	V	Q	S	L	K	…	L	F	F	…	Q	A	G	D
	gp151_human	S	K	Q	V	T	V	…	L	V	M	…	S	E	E	F
	gp152_human	C	R	G	F	A	R	…	L	M	A	…	S	A	D	L
	gp153_human	L	Q	T	T	G	L	…	W	A	_	…	C	D	R	Y
	gp160_human	V	R	S	K	K	I	…	W	F	N	…	C	H	K	L
	gp161_human	Q	C	K	A	L	I	…	G	L	W	…	N	K	T	V
	gp162_human	L	Q	V	T	N	L	…	W	S	_	…	C	E	R	Y
	gp171_human	V	K	K	A	L	I	…	Y	H	L	…	S	K	A	F
	gp173_human	E	K	Q	L	G	R	…	F	L	L	…	N	K	D	L
	gp174_human	K	Q	K	A	L	K	…	Y	F	S	…	T	N	E	F
	gp176_human	E	A	E	L	H	A	…	L	T	V	…	N	K	S	V
	gp182_human	S	R	R	H	C	L	…	N	F	L	…	S	P	H	F
	gp183_human	N	K	K	A	L	N	…	F	F	A	…	C	K	G	Y
	gpbar_human	T	W	R	Q	A	R	…	G	L	G	…	D	Q	R	Y
	gper1_human	R	Q	K	A	L	R	…	S	F	L	…	G	E	T	F
	gpr1_human	S	S	R	H	F	W	…	V	L	I	…	S	K	K	F
	gpr12_human	T	R	K	G	V	S	…	A	F	R	…	N	Q	E	I
	gpr15_human	L	K	K	S	I	K	…	Y	I	F	…	D	S	Y	I
	gpr17_human	K	T	K	A	V	R	…	F	F	V	…	A	E	K	F
	gpr18_human	K	E	K	S	I	R	…	Y	I	V	…	S	K	Q	F
	gpr19_human	K	V	K	T	I	K	…	S	I	Y	…	N	A	N	F
	gpr20_human	R	V	R	A	M	Q	…	C	F	V	…	T	S	G	F
	gpr21_human	D	K	R	Y	A	M	…	S	L	S	…	N	S	V	F
	gpr22_human	Q	K	R	V	F	R	…	A	F	T	…	R	Q	K	F
	gpr25_human	R	R	N	S	L	R	…	L	L	L	…	D	R	S	F
	gpr26_human	R	Q	R	A	T	K	…	S	L	L	…	R	H	Q	Y
	gpr27_human	E	K	R	L	C	K	…	F	L	F	…	N	R	E	L
	gpr3_human	T	R	K	G	I	A	…	A	F	R	…	N	Q	D	V
	gpr31_human	L	Q	R	A	Q	A	…	C	F	S	…	S	P	T	F
	gpr32_human	A	N	R	P	K	R	…	V	F	V	…	G	R	D	F
	gpr33_human	S	S	K	P	F	K	…	L	F	V	…	G	E	N	F
	gpr34_human	Y	A	T	T	A	R	…	F	L	M	…	S	S	N	I
	gpr35_human	T	R	K	A	A	R	…	Y	Y	M	…	A	K	E	F
	gpr37_human	E	S	Q	M	N	C	…	F	C	L	…	C	K	P	F
	gpr39_human	R	R	Q	T	I	I	…	T	V	S	…	S	Q	Q	F
	gpr4_human	K	A	K	I	K	R	…	C	L	V	…	N	E	G	A
	gpr42_human	R	Q	R	R	V	A	…	Y	F	S	…	S	S	G	F
	gpr45_human	K	T	K	A	F	T	…	C	W	R	…	I	K	K	F
	gpr52_human	D	R	R	Y	A	M	…	S	L	S	…	N	S	V	F
	gpr55_human	Q	K	A	C	I	Y	…	Y	F	V	…	I	K	E	F
	gpr6_human	T	R	K	G	V	G	…	A	F	R	…	N	Q	E	I
	gpr61_human	G	G	K	A	A	V	…	G	C	L	…	N	R	Q	I
	gpr62_human	G	G	K	A	A	L	…	G	L	L	…	Q	R	P	V
	gpr63_human	K	T	R	A	F	T	…	Y	W	R	…	I	K	K	F
	gpr75_human	D	S	K	A	V	V	…	S	R	_	…	S	A	G	L
	gpr78_human	R	H	R	A	T	R	…	S	L	L	…	R	R	P	F
	gpr82_human	Y	S	S	V	K	R	…	L	L	L	…	D	K	T	F
	gpr83_human	K	K	K	T	I	K	…	C	W	L	…	N	E	N	F
	gpr84_human	F	G	K	V	T	R	…	A	A	M	…	N	R	Q	F
	gpr85_human	E	K	R	I	S	R	…	I	F	S	…	N	R	E	L
	gpr87_human	K	R	K	H	N	Q	…	F	F	M	…	C	R	S	F
	gpr88_human	R	R	L	S	G	L	…	T	W	_	…	N	E	E	F
	grpr_human	R	K	R	L	A	K	…	Y	L	L	…	S	K	S	F
	hcar1_human	M	K	K	A	T	R	…	Y	F	S	…	S	P	S	F
	hcar2_human	I	K	R	A	I	T	…	Y	F	S	…	S	P	S	F
	hcar3_human	I	K	R	A	I	T	…	Y	F	S	…	S	P	S	F
	hrh1_human	E	R	K	A	A	K	…	P	L	C	…	N	E	N	F
	hrh2_human	E	H	K	A	T	V	…	A	A	L	…	N	R	D	F
	hrh3_human	D	R	K	V	A	K	…	P	L	C	…	H	H	S	F
	hrh4_human	A	R	R	L	A	K	…	P	L	C	…	H	K	R	F
	kissr_human	R	A	K	V	S	R	…	A	F	L	…	G	S	H	F
	lgr4_human	Q	S	S	M	I	K	…	V	F	F	…	N	P	K	F
	lgr5_human	D	C	S	M	V	K	…	I	L	F	…	N	P	H	F
	lgr6_human	D	C	A	M	V	R	…	L	L	F	…	N	P	H	F
	lpar1_human	M	M	S	L	L	K	…	S	Y	R	…	D	K	E	M
	lpar2_human	T	L	S	L	V	K	…	S	C	R	…	D	A	E	M
	lpar3_human	P	M	K	L	M	K	…	S	Y	K	…	D	E	D	M
	lpar4_human	K	K	K	V	L	K	…	Y	F	T	…	L	E	S	F
	lpar5_human	R	R	K	T	V	R	…	Y	F	S	…	A	E	G	F
	lpar6_human	K	T	K	V	L	K	…	Y	F	T	…	S	D	T	I
	lshr_human	D	T	K	I	A	K	…	A	I	F	…	T	K	T	F
	lt4r1_human	S	R	R	T	G	R	…	A	C	A	…	G	G	G	L
	lt4r2_human	G	A	R	V	G	R	…	V	F	T	…	A	G	D	L
	mas_human	S	S	K	L	Y	I	…	F	F	V	…	G	S	S	K
	mas1l_human	A	T	R	V	Y	A	…	F	F	V	…	G	S	L	R
	mc3r_human	C	M	K	G	A	V	…	A	F	R	…	S	L	E	L
	mc4r_human	N	M	K	G	A	I	…	A	L	R	…	S	Q	E	L
	mc5r_human	S	M	Q	G	A	V	…	A	F	R	…	S	Q	E	M
	mchr1_human	T	K	R	V	T	R	…	I	V	L	…	C	E	T	F
	mchr2_human	V	M	K	L	T	K	…	I	L	L	…	S	G	N	F
	mrgrd_human	P	T	R	L	F	V	…	F	L	V	…	G	S	R	R
	mrgre_human	P	R	G	F	P	G	…	F	C	L	…	G	S	A	Q
	mrgrf_human	S	A	K	L	N	H	…	F	L	A	…	G	R	D	K
	mrgrg_human	R	P	R	L	Y	G	…	S	G	L	…	G	R	Q	P
	mrgx1_human	L	T	R	L	Y	V	…	F	F	V	…	G	S	F	R
	mrgx2_human	L	T	R	L	Y	L	…	F	F	V	…	G	S	F	_
	mrgx3_human	L	T	R	L	Y	V	…	F	F	V	…	G	S	F	R
	mrgx4_human	L	T	R	L	Y	V	…	F	F	V	…	G	S	F	R
	mshr_human	G	L	K	G	A	V	…	A	F	H	…	S	Q	E	L
	mtlr_human	H	R	Q	T	V	R	…	N	L	I	…	S	K	K	Y
	mtr1a_human	D	F	R	N	F	V	…	G	L	L	…	N	Q	N	F
	mtr1b_human	D	L	R	S	F	L	…	G	L	L	…	N	Q	N	F
	mtr1l_human	E	V	R	N	F	L	…	G	L	L	…	N	E	N	F
	nk1r_human	K	R	K	V	V	K	…	C	C	L	…	N	D	R	F
	nk2r_human	M	K	K	F	V	K	…	C	C	L	…	N	H	R	F
	nk3r_human	K	R	K	V	V	K	…	C	C	L	…	N	K	R	F
	nmbr_human	R	K	R	L	A	K	…	Y	L	L	…	S	E	S	F
	nmur1_human	R	R	Q	V	T	K	…	S	L	M	…	S	S	R	F
	nmur2_human	R	K	S	V	N	K	…	N	L	L	…	S	R	R	F
	npbw1_human	K	K	R	V	T	F	…	A	F	L	…	D	A	S	F
	npbw2_human	R	R	K	V	T	V	…	A	F	L	…	D	D	N	F
	npff1_human	R	A	R	V	V	H	…	G	Y	F	…	N	E	N	F
	npff2_human	K	Q	K	I	I	K	…	G	F	F	…	N	E	N	F
	npsr1_human	K	I	K	A	I	K	…	C	V	F	…	S	S	S	I
	npy1r_human	T	K	R	I	N	I	…	G	F	L	…	N	K	N	F
	npy2r_human	R	Q	K	T	T	K	…	G	W	M	…	N	S	N	Y
	npy4r_human	M	K	Q	V	N	V	…	G	F	L	…	N	T	N	F
	npy5r_human	S	R	S	V	F	Y	…	G	F	L	…	N	N	G	I
	npy6r_human	N	K	R	I	N	T	…	_	_	_	…	_	_	_	_
	ntr1_human	L	R	H	G	V	R	…	N	L	V	…	S	A	N	F
	ntr2_human	L	Q	R	S	V	Q	…	N	A	V	…	S	S	S	F
	o2t11_human	S	S	H	L	T	V	…	S	L	R	…	N	K	D	V
	ogr1_human	K	D	Q	I	Q	R	…	C	F	V	…	S	E	T	T
	opn3_human	E	K	K	L	A	K	…	V	F	M	…	I	R	K	F
	opn4_human	E	C	K	M	A	K	…	A	I	T	…	H	P	K	Y
	opn5_human	E	M	K	L	T	K	…	Q	V	I	…	D	Y	K	F
	oprd_human	L	R	R	I	T	R	…	A	F	L	…	D	E	N	F
	oprk_human	L	R	R	I	T	R	…	A	F	L	…	D	E	N	F
	oprm_human	L	R	R	I	T	R	…	A	F	L	…	D	E	N	F
	oprx_human	L	R	R	I	T	R	…	A	F	L	…	D	E	N	F
	opsb_human	E	R	E	V	S	R	…	C	F	M	…	N	K	Q	F
	opsd_human	E	K	E	V	T	R	…	I	M	M	…	N	K	Q	F
	opsg_human	E	K	E	V	T	R	…	V	F	M	…	N	R	Q	F
	opsr_human	E	K	E	V	T	R	…	V	F	M	…	N	R	Q	F
	or1a1_human	G	S	H	L	T	V	…	S	L	R	…	N	R	D	M
	or1g1_human	S	S	H	L	S	V	…	S	L	R	…	N	Q	E	I
	ox1r_human	R	R	K	T	A	K	…	N	F	L	…	S	G	K	F
	ox2r_human	R	R	K	T	A	R	…	N	F	L	…	S	G	K	F
	oxer1_human	P	Q	R	A	M	R	…	C	F	S	…	S	P	N	F
	oxgr1_human	K	Q	K	A	R	R	…	V	V	V	…	S	D	N	F
	oxyr_human	K	I	R	T	V	K	…	M	L	F	…	T	G	H	L
	p2ry1_human	L	R	R	K	S	I	…	F	L	A	…	G	D	T	F
	p2ry2_human	A	K	R	K	S	V	…	F	L	A	…	G	Q	R	L
	p2ry4_human	S	R	L	R	S	L	…	L	L	T	…	G	D	K	Y
	p2ry6_human	R	R	G	K	A	A	…	Y	F	T	…	Q	K	K	F
	p2ry8_human	Q	R	R	R	A	V	…	Y	F	A	…	S	R	E	F
	p2y10_human	E	R	Q	K	A	L	…	Y	F	M	…	_	_	_	F
	p2y11_human	E	K	L	R	V	A	…	M	A	A	…	V	P	S	L
	p2y12_human	P	R	K	K	V	N	…	F	F	L	…	C	K	S	F
	p2y13_human	N	N	K	K	L	E	…	I	F	L	…	C	K	K	F
	p2y14_human	V	K	K	K	S	S	…	F	F	L	…	C	Q	P	F
	par1_human	K	K	S	R	A	L	…	Y	Y	A	…	S	S	E	C
	par2_human	K	R	K	R	A	I	…	Y	F	V	…	S	H	D	F
	par3_human	_	W	L	W	Y	V	…	F	L	M	…	_	_	_	_
	par4_human	_	Y	G	H	A	L	…	Y	Y	V	…	S	A	E	F
	pd2r_human	E	L	D	H	L	L	…	I	I	F	…	R	S	P	V
	pd2r2_human	P	G	R	F	V	R	…	V	L	T	…	C	P	D	M
	pe2r1_human	D	V	E	M	V	G	…	I	L	L	…	R	Q	A	V
	pe2r2_human	E	T	D	H	L	I	…	A	I	L	…	R	P	P	V
	pe2r3_human	T	T	E	T	A	I	…	L	L	L	…	R	K	I	L
	pe2r4_human	E	I	Q	M	V	I	…	I	L	L	…	R	K	T	V
	pf2r_human	H	L	E	M	V	I	…	I	L	L	…	R	K	A	V
	pi2r_human	E	V	D	H	L	I	…	I	L	F	…	R	K	A	V
	pkr1_human	R	R	K	T	V	L	…	V	T	V	…	N	D	T	V
	pkr2_human	R	R	K	T	V	L	…	V	T	V	…	N	N	T	M
	prlhr_human	R	R	R	T	F	C	…	A	W	L	…	H	D	S	F
	psyr_human	K	K	R	I	I	K	…	C	F	V	…	T	E	T	G
	ptafr_human	V	K	R	R	A	L	…	C	F	L	…	T	K	K	F
	qrfpr_human	K	K	R	A	V	I	…	A	F	M	…	N	E	N	F
	rl3r1_human	L	S	K	V	T	K	…	C	L	V	…	R	R	E	F
	rl3r2_human	S	R	V	V	A	R	…	C	L	L	…	R	R	E	P
	rxfp1_human	E	M	I	L	A	K	…	T	L	T	…	T	R	P	F
	rxfp2_human	E	V	A	V	A	N	…	T	L	T	…	T	N	F	F
	s1pr1_human	S	L	A	L	L	K	…	T	L	T	…	N	K	E	M
	s1pr2_human	T	L	A	L	L	K	…	T	W	R	…	S	R	D	L
	s1pr3_human	S	M	A	L	L	R	…	T	L	A	…	S	K	E	M
	s1pr4_human	A	R	R	L	L	K	…	S	F	R	…	S	R	E	V
	s1pr5_human	S	L	A	L	L	R	…	T	L	T	…	N	R	D	L
	ssr1_human	E	R	K	I	T	L	…	G	F	L	…	S	D	N	F
	ssr2_human	E	K	K	V	T	R	…	A	F	L	…	S	D	N	F
	ssr3_human	E	R	R	V	T	R	…	G	F	L	…	S	Y	R	F
	ssr4_human	E	K	K	I	T	R	…	G	F	L	…	S	D	N	F
	ssr5_human	E	R	K	V	T	R	…	G	F	L	…	S	D	N	F
	sucr1_human	L	E	K	P	L	N	…	F	L	L	…	G	D	H	F
	ta2r_human	S	E	V	E	M	M	…	I	L	F	…	R	R	A	V
	taar1_human	E	R	K	A	V	K	…	A	F	F	…	Y	P	W	F
	taar2_human	D	K	K	A	A	K	…	G	F	F	…	Y	P	W	F
	taar3_human	D	R	K	A	A	K	…	G	F	F	…	N	P	W	F
	taar5_human	E	R	K	A	A	K	…	V	F	S	…	Y	Q	W	F
	taar6_human	E	R	K	A	A	K	…	A	L	F	…	Y	P	W	F
	taar8_human	E	R	K	A	A	K	…	A	L	F	…	Y	P	W	F
	taar9_human	E	R	K	A	A	K	…	A	F	F	…	Y	Q	W	F
	trfr_human	R	K	Q	V	T	K	…	N	L	M	…	S	Q	K	F
	tshr_human	D	T	K	I	A	K	…	A	I	F	…	T	K	A	F
	ur2r_human	G	A	R	A	L	R	…	T	L	L	…	T	R	N	Y
	v1ar_human	K	I	R	T	V	K	…	M	F	F	…	S	G	H	L
	v1br_human	K	I	R	T	V	K	…	M	G	F	…	N	S	H	L
	v2r_human	V	A	K	T	V	R	…	A	S	F	…	S	S	S	V
	xcr1_human	R	H	R	T	V	K	…	V	F	V	…	G	V	K	F

## Sheet: Supplementary Fig. 3b
	Supplementary Figure 3b: T2 relaxation fitting and the corresponding linewidth
	Big-tau (s)	Peak1		Peak 2		Peak 3
	﻿ARR_DATA(I)	PeakIntensity (-61.053317,0.000000)	﻿B*exp(-x*F) B= 256.784 F= 745.06	﻿PeakIntensity (-61.612892,0.000000)	B*exp(-x*F) B= 297.183 F= 643.909	﻿PeakIntensity (-61.900358,0.000000)	B*exp(-x*F) B= 263.697 F= 677.057
	0.0004	199.104	190.607	245.229	229.703	215.637	201.135
	0.0008	130.492	141.484	161.008	177.545	135.382	153.416
	0.0012	100.852	105.021	125.438	137.23	111.146	117.019
	0.0016	75.9683	77.9557	101.883	106.07	83.0127	89.2561
	0.002	62.0367	57.8652	87.067	81.9846	75.4044	68.0802
	0.0024	40.4089	42.9524	68.7843	63.3686	51.601	51.9283
	0.0028	41.2125	31.8829	60.8728	48.9796	49.3153	39.6084
	0.0032	27.8407	23.6661	40.2226	37.8579	37.7631	30.2114

## Sheet: Supplementary Fig. 6a
	Supplementary Figure 6a: Saturation binding assays for the constructs
	[3H] CGS 21680 (nM)	[3H] CGS 21680	CGS 21680	Value	Error (%)	Error Value
	WT*
	2	81	36	45	22.22	9.999
	4	174	41	133	15.16	20.1628
	10	333	176	157	10.96	17.2072
	20	851	129	722	6.86	49.5292
	40	1541	173	1368	5.09	69.6312
	80	1937	402	1535	4.54	69.689
	R291A
	2	110	44	66	19.07	12.5862
	4	250	51	199	12.65	25.1735
	10	560	272	288	8.45	24.336
	20	1413	413	1000	5.32	53.2
	40	2343	447	1896	4.13	78.3048
	80	4573	2410	2163	2.96	64.0248
	R293A
	2	214	38	176	13.67	24.0592
	4	417	52	365	9.79	35.7335
	10	1215	196	1019	5.74	58.4906
	20	1691	307	1384	4.86	67.2624
	40	2168	387	1781	4.3	76.583
	80	3477	1288	2189	3.39	74.2071
	R293AR291A
	2	200	78	122	14.14	17.2508
	4	370	111	259	10.4	26.936
	10	559	155	404	8.46	34.1784
	20	1487	178	1309	5.19	67.9371
	40	2636	297	2339	3.9	91.221
	80	3237	368	2869	3.52	100.989

## Sheet: Supplementary Fig. 7
	Supplementary Figure 7a: GTP hydrolysis assays for WT* and mutants R291A, R293A, and R291AR293A as a function of receptor concentrations from 0.25 μM to 1 μM
	Experiments	Buffer	100 nM WT*	300 nM Gαsβγ	25 nM WT*+Gαsβγ	50 nM WT*+Gαsβγ	100 nM WT*+Gαsβγ	25 nM R293A+Gαsβγ	50 nM R293A+Gαsβγ	100 nM R293A+Gαsβγ
	1	94155.7	95085.3	79172.7	26852.3	9397.48	1938.22	15086.5	1749.7	598.041
	2	94974.8	96657.3	80583.5	25480.7	10005.3	2100.73	15499.2	1374.85	396.527
	3	96199.1	94259.8	79092.5	26599.8	9618.5	2146.23	14570.8	1312.01	527.62
	4	93242.4	94972.6	79509.4	26823	9181.88	2192.82	16294.5	1404.1	375.943
	ANOVA summary
	F	17057
	P value	<0.0001
	P value summary	****
	Significant diff. among means (P < 0.05)?	Yes
	R squared	0.9998
	Supplementary Figure 7b: GTP hydrolysis capacity comparison between the WT* and R293A with a low receptor concentration set from 25 nM to 100 nM
	Experiments	Buffer	1 μM WT*	0.3 μM Gαsβγ	0.25 μM WT*+Gαsβγ	0.5 μM WT*+Gαsβγ	1 μM WT*+Gαsβγ	0.25 μM R291A+Gαsβγ	0.5 μM R291A+Gαsβγ	1 μM R291A+Gαsβγ	0.25 μM R293A+Gαsβγ	0.5 μM R293A+Gαsβγ	1 μM R293A+Gαsβγ	0.25 μM R291AR293A+Gαsβγ	0.5 μM R291AR293A+Gαsβγ	1 μM R291AR293A+Gαsβγ
	1	93253	96998	82724	859	626	332	43092	10016	1906	601	491	579	72297	55081	40924
	2	94226	96556	78706.4	754	606	423	44821	10407	2181	486	520	660	73219	56376	40013
	3	95918	97134	83728.4	859	492	406	44076	11088	2301	735	471	769	75225	55124	42508
	4	95175	94494	82724	562	552	331	42148	10532	1970	591	470	735	74425	57736	41037
	ANOVA summary
	F	5673
	P value	<0.0001
	P value summary	****
	Significant diff. among means (P < 0.05)?	Yes
	R squared	0.9994
